# Supplementary material for: Effect of Novel Gastro-Duodenal Flow Restrictor on Relative Weight Loss and Glucose Levels in a Porcine Model: A Pilot Randomized Study
Source: Nutrients. 2022 Jun 21;14(13):2563. doi: 10.3390/nu14132563 (PMC9268118; doi:10.3390/nu14132563)
Supplement: Supplementary file 1 [file nutrients-14-02563-s001.zip]

Archive with 7 entries (7 files):
- Figure S1.tif
- Figure S2.tif
- Figure S3.tif
- Figure S4.tif
- Figure S5.tif
- Supplementary legends-revised.pdf
- Video S1.mp4
